# Supplementary material for: RARβ Agonist Drug (C286) Demonstrates Efficacy in a Pre-clinical Neuropathic Pain Model Restoring Multiple Pathways via DNA Repair Mechanisms
Source: iScience. 2019 Sep 17;20:554–66. doi: 10.1016/j.isci.2019.09.020 (PMC6833472; doi:10.1016/j.isci.2019.09.020)
Supplement: Table S1. Summary of the GO Terms for All 20 Co-expression Paths, Related to Figures 1 and 2 — (https://doi.org/10.17632/kjvs5vgkbf.1DOI) The p-value is expressed in "-10*log10(p-value)" and for each path it is indicated their corresponding status (i.e., [0][1][0] indicated the expression status for [Non-Injured+C286][Injured+Veh][Injured+C286]). [file mmc2.xlsx]

## Sheet: GOterms (-10xlog10(p-value))
"-10*log10(p-value)"		[Non-Injured+C286][Injured+Veh][Injured+C286]
	GO	path1 [0][0][1]	path2 [0][0][-1]	path3 [0][1][0]	path4 [0][1][1]	path5 [0][-1][0]	path6 [0][-1][-1]	path7 [1][0][1]	path8 [-1][0][-1]	path9 [0][-1][1]	path10 [-1][1][0]	path11 [1][-1][1]	path12 [-1][1][-1]	path13 [1][0][0]	path14 [-1][0][0]	path15 [1][1][0]	path16 [-1][-1][0]	path17 [1][1][1]	path18 [1][1][-1]	path19 [1][-1][-1]	path20 [-1][-1][-1]
	IPR018247:EF-Hand 1, calcium-binding site	24.9251	0	0	0	0	0	0	0	0	0	0	0	0	4.57144	0	0	0	0	0	0
	IPR011992:EF-hand-like domain	21.408	0	0	0	0	0	0	0	0	0	0	0	0	9.00181	0	0	3.16441	0	0	0
	IPR002048:EF-hand domain	19.9767	0	0	0	0	0	0	0	0	0	0	0	0	3.32994	0	0	0	0	0	0
	Actin-binding	19.569	0	0	0	0	0	0	0	0	0	0	0	0	0	0	0	0	0	0	0
	Cell junction	18.9956	3.7933	6.17571	4.06558	9.29375	4.49756	0	0	0	0	0	0	0	9.80972	0	0	21.3577	0	0	0
	rno00190:Oxidative phosphorylation	17.0081	0	0	0	0	0	0	0	0	0	0	0	0	0	0	0	0	0	0	0
	Synapse	15.1456	4.64932	7.97333	8.50676	5.86484	4.13263	0	0	0	0	0	0	0	4.7993	0	0	18.6209	0	0	0
	Cell adhesion	11.0298	0	0	0	9.6645	0	0	0	0	0	0	0	0	0	0	0	0	0	0	0
	Lipoprotein	10.4944	6.02351	0	0	0	0	0	0	0	0	0	0	0	13.1162	0	0	3.7625	0	0	0
	Signal	10.3377	0	0	0	0	5.56225	0	6.27395	0	0	0	0	0	0	5.89696	0	0	0	0	0
	Palmitate	10.1286	3.40769	0	0	0	0	0	0	0	0	0	0	0	7.17626	0	0	8.28779	0	0	0
	IPR027417:P-loop containing nucleoside triphosphate hydrolase	9.68397	0	0	0	0	0	16.9656	0	0	0	0	0	0	0	0	0	0	0	0	0
	Glycoprotein	9.31529	9.7123	3.52795	0	0	7.95949	3.31123	0	0	0	0	0	0	6.84133	4.37142	0	7.42941	0	0	9.27823
	rno04512:ECM-receptor interaction	8.69169	0	0	0	0	0	0	0	0	0	0	0	0	0	0	0	0	0	0	0
	Immunoglobulin domain	8.37756	0	0	0	16.0147	9.6286	0	0	0	0	0	0	0	0	0	0	0	0	0	0
	domain:Ig-like C2-type 1	7.87497	0	0	0	0	0	0	0	0	0	0	0	0	0	0	0	0	0	0	0
	rno05016:Huntington's disease	7.43214	0	0	0	0	0	0	0	0	0	0	0	0	0	0	0	0	0	0	0
	rno04510:Focal adhesion	7.13519	0	0	0	0	0	0	0	0	0	0	0	0	0	0	0	5.70951	0	0	0
	IPR013106:Immunoglobulin V-set	6.27901	0	0	0	0	11.4998	0	0	0	0	0	0	0	0	0	0	0	0	0	0
	Nucleotide-binding	5.92818	8.52024	25.509	3.84769	5.6358	17.8781	4.25685	0	0	0	0	8.77184	0	6.93667	0	0	0	0	15.284	9.52923
	signal peptide	5.54523	0	0	0	0	10.2078	0	0	0	0	0	0	0	0	0	0	4.23999	0	0	0
	IPR007110:Immunoglobulin-like domain	5.36066	0	0	4.61254	12.46	5.98425	0	0	0	0	0	0	0	0	0	0	0	0	0	0
	Disulfide bond	5.33238	6.96817	0	0	3.34217	3.18773	0	0	0	0	0	6.46583	3.19909	5.99083	0	0	0	0	0	0
	IPR001806:Small GTPase superfamily	5.28366	0	0	0	0	0	0	0	0	0	0	0	0	0	0	0	0	0	0	0
	rno05012:Parkinson's disease	5.21634	0	0	0	0	0	0	0	0	0	0	0	0	0	0	0	0	0	0	0
	rno04932:Non-alcoholic fatty liver disease (NAFLD)	4.84637	0	0	0	0	0	0	0	0	0	0	0	0	0	0	0	0	0	0	0
	Postsynaptic cell membrane	4.82298	10.5735	0	0	0	0	0	0	0	0	0	0	0	0	0	0	5.2914	0	0	0
	topological domain:Cytoplasmic	4.79535	7.45997	0	5.40708	3.35784	0	0	0	0	0	0	0	0	4.03193	0	4.16977	9.13286	3.93047	0	0
	IPR005225:Small GTP-binding protein domain	4.25556	0	9.62189	0	0	0	0	0	0	0	0	0	0	0	0	0	0	0	0	0
	rno05010:Alzheimer's disease	4.19907	0	0	0	0	0	0	0	0	0	0	0	0	0	0	0	0	0	0	0
	IPR013783:Immunoglobulin-like fold	4.17535	3.96844	0	5.94409	15.3301	9.1014	0	0	0	0	0	0	3.02468	0	0	0	0	0	0	0
	SM00054:EFh	4.05813	0	0	0	0	0	0	0	0	0	0	0	0	0	0	0	0	0	0	0
	IPR003599:Immunoglobulin subtype	3.93362	0	0	0	11.9571	5.53072	0	0	0	0	0	0	0	0	0	0	3.84753	0	0	0
	lipid moiety-binding region:S-palmitoyl cysteine	3.91376	0	0	0	0	0	0	0	0	0	0	0	0	8.14945	0	0	0	0	0	0
	Mitochondrion	3.67301	0	0	0	0	0	0	0	0	0	0	0	0	0	0	0	0	0	0	0
	ATP-binding	3.65353	9.62541	18.1844	4.00313	11.6601	17.5008	4.20469	3.83974	0	0	0	7.06508	0	3.84053	0	0	4.73739	0	18.9494	9.50722
	IPR000210:BTB/POZ-like	3.56806	0	0	0	0	0	0	0	0	0	0	0	11.9229	4.3594	0	0	6.66188	0	0	0
	rno04151:PI3K-Akt signaling pathway	3.50422	0	0	0	0	0	0	0	0	0	0	0	0	0	0	0	0	0	0	0
	IPR015880:Zinc finger, C2H2-like	3.40171	0	0	0	0	0	0	0	0	0	0	0	0	0	0	0	0	0	0	7.01606
	IPR011333:BTB/POZ fold	3.29745	0	0	0	0	0	0	0	0	0	0	0	11.4358	4.10414	0	0	6.19094	0	0	0
	Transit peptide	3.26528	7.18836	0	0	0	0	0	0	0	0	0	0	0	0	0	0	0	0	0	0
	SM00225:BTB	3.02366	0	0	0	0	0	0	0	0	0	0	0	10.9785	3.79518	0	0	5.81218	0	0	0
	IPR011993:Pleckstrin homology-like domain	0	21.3022	0	0	15.6197	14.041	0	0	0	0	0	0	4.84657	0	0	0	0	0	0	0
	IPR001849:Pleckstrin homology domain	0	20.6219	0	0	11.3004	15.2367	0	0	0	0	0	0	8.76474	0	0	0	3.80647	0	0	0
	4Fe-4S	0	19.4895	0	0	0	0	0	0	0	0	0	0	0	0	0	0	0	0	0	0
	SM00233:PH	0	19.3478	0	0	8.95431	12.7705	0	0	0	0	0	0	8.06547	0	0	0	3.28394	0	0	0
	IPR001331:Guanine-nucleotide dissociation stimulator, CDC24, conserved site	0	19.2623	0	0	0	0	0	0	0	0	0	0	0	0	0	0	0	0	0	0
	IPR000219:Dbl homology (DH) domain	0	19.1566	0	0	0	0	0	0	0	0	0	0	0	0	0	0	0	0	0	0
	SM00325:RhoGEF	0	18.5887	0	0	0	0	0	0	0	0	0	0	0	0	0	0	0	0	0	0
	LIM domain	0	18.4738	0	0	0	0	0	0	0	0	0	0	0	0	0	0	0	0	0	0
	IPR001781:Zinc finger, LIM-type	0	18.3401	0	0	0	0	0	0	0	0	0	0	0	0	0	0	0	0	0	0
	IPR000483:Cysteine-rich flanking region, C-terminal	0	18.0311	0	0	0	0	0	0	0	0	0	0	0	0	0	0	0	0	0	0
	SM00132:LIM	0	17.0884	0	0	0	0	0	0	0	0	0	0	0	0	0	0	0	0	0	0
	SM00082:LRRCT	0	16.9348	0	0	0	0	0	0	0	0	0	0	0	0	0	0	0	0	0	0
	Iron-sulfur	0	15.139	0	0	0	0	0	0	0	0	0	0	0	0	0	0	0	0	0	0
	IPR001245:Serine-threonine/tyrosine-protein kinase catalytic domain	0	11.6516	0	0	0	0	0	14.7461	0	0	0	0	8.35708	0	0	0	0	0	0	0
	NAD	0	10.6464	0	0	0	0	0	0	0	0	0	0	0	0	0	0	0	0	0	0
	glycosylation site:N-linked (GlcNAc...)	0	10.3272	0	0	0	4.29981	0	0	0	0	0	0	3.50696	0	4.82712	0	6.06567	6.65169	0	11.2497
	IPR001611:Leucine-rich repeat	0	9.87132	0	0	0	0	0	0	0	0	0	0	0	0	0	0	0	0	0	7.53987
	DNA-binding	0	9.33629	0	7.52035	0	0	0	4.57883	0	0	0	0	0	5.16253	0	0	0	0	0	0
	IPR003591:Leucine-rich repeat, typical subtype	0	8.89814	0	0	3.2831	0	0	0	0	0	0	0	0	0	0	0	0	0	0	0
	Leucine-rich repeat	0	8.89701	0	0	3.38471	0	0	0	0	0	0	0	0	0	0	0	0	0	0	5.96411
	transmembrane region	0	8.0406	0	3.34509	3.17287	0	0	0	0	0	0	0	0	5.1657	3.30093	0	4.99235	5.40828	0	3.92446
	SM00369:LRR_TYP	0	7.87199	0	0	0	0	0	0	0	0	0	0	0	0	0	0	0	0	0	0
	IPR020479:Homeodomain, metazoa	0	7.84536	0	0	0	0	0	0	0	0	0	0	0	0	0	0	4.05181	0	0	0
	Transcription	0	7.82043	5.40244	21.6789	0	0	0	8.66765	0	0	0	0	0	8.1945	0	0	10.1371	0	0	6.84046
	IPR001452:Src homology-3 domain	0	7.54	0	0	19.8344	0	0	0	0	0	0	0	0	0	0	0	8.75087	0	0	0
	Transcription regulation	0	6.42202	6.21921	19.6366	0	0	0	9.32834	0	0	0	0	0	9.26623	0	0	5.83729	0	0	5.1867
	Extracellular matrix	0	6.20204	0	0	0	0	0	0	0	0	0	0	0	0	0	0	0	0	0	0
	SM00060:FN3	0	5.12619	0	5.04915	6.87448	0	0	0	0	0	0	0	0	0	0	0	0	0	0	0
	SH3 domain	0	4.99894	0	0	12.6616	0	0	0	0	0	0	0	0	0	0	0	8.16518	0	0	0
	IPR017970:Homeobox, conserved site	0	4.18716	0	0	0	0	0	0	0	0	0	0	0	0	0	0	0	0	0	5.35139
	IPR009057:Homeodomain-like	0	4.12505	0	0	0	0	0	0	0	0	0	0	0	0	0	0	6.18688	0	0	5.63569
	IPR003961:Fibronectin, type III	0	3.97013	0	3.93136	10.0761	0	0	0	0	0	0	0	0	0	0	0	0	0	0	0
	Nucleus	0	3.67296	0	25.1949	0	0	0	7.63601	0	0	0	0	0	6.60522	0	0	0	0	7.66758	6.0965
	SM00326:SH3	0	3.48553	0	0	17.1644	0	0	0	0	0	0	0	0	0	0	0	8.26687	0	0	0
	IPR000719:Protein kinase, catalytic domain	0	3.4291	25.1317	0	0	7.06409	0	5.4532	0	0	0	0	0	3.4291	0	0	0	0	0	0
	topological domain:Extracellular	0	3.27555	0	5.79566	5.30873	4.40347	0	0	0	0	0	0	0	4.53002	0	4.08531	7.85143	0	0	0
	rno05205:Proteoglycans in cancer	0	0	42.3496	0	0	0	0	0	0	0	0	0	0	0	0	0	3.34575	0	0	0
	IPR008271:Serine/threonine-protein kinase, active site	0	0	33.2455	0	0	7.42547	0	0	0	0	0	0	0	0	0	0	0	0	0	0
	SM00220:S_TKc	0	0	32.848	0	0	4.33607	0	0	0	0	0	0	0	0	0	0	0	0	0	0
	Serine/threonine-protein kinase	0	0	31.4403	0	0	9.08372	0	0	0	0	0	0	0	0	0	0	0	0	0	0
	rno04310:Wnt signaling pathway	0	0	28.4953	0	0	0	0	0	0	0	0	0	0	0	0	0	15.0082	0	0	0
	rno04010:MAPK signaling pathway	0	0	27.6124	0	0	0	0	0	0	0	0	0	0	0	0	0	0	0	0	0
	domain:Protein kinase	0	0	24.0575	0	0	4.1761	0	0	0	0	0	0	0	4.12965	0	0	0	0	0	0
	IPR011009:Protein kinase-like domain	0	0	22.7344	0	0	6.268	0	4.98746	0	0	0	0	0	4.97294	0	0	0	0	0	0
	binding site:ATP	0	0	19.341	0	0	6.58667	0	0	0	0	0	0	0	0	0	0	0	0	0	0
	Kinase	0	0	19.2259	0	0	8.48315	0	3.95635	0	0	0	0	0	6.15336	0	0	0	0	0	6.15569
	active site:Proton acceptor	0	0	18.211	0	0	7.96714	0	0	0	0	0	0	0	3.16436	0	0	0	0	0	0
	IPR017441:Protein kinase, ATP binding site	0	0	17.2278	0	0	10.1365	0	0	0	0	0	0	0	0	0	0	0	0	0	0
	nucleotide phosphate-binding region:ATP	0	0	14.0415	0	5.42921	9.68157	3.0724	0	0	0	0	0	0	0	0	0	0	0	0	0
	rno04725:Cholinergic synapse	0	0	11.249	0	0	0	0	0	0	0	0	0	0	0	0	0	0	0	0	0
	IPR013083:Zinc finger, RING/FYVE/PHD-type	0	0	11.2013	0	3.06862	0	0	0	0	0	0	0	0	7.9731	6.16547	0	5.4674	0	0	0
	Transferase	0	0	10.6478	0	0	6.12776	0	4.59924	0	0	0	0	0	7.10249	0	0	0	0	0	0
	zinc finger region:RING-type	0	0	10.2313	0	0	0	0	0	0	0	0	0	0	0	0	0	0	0	0	0
	rno04728:Dopaminergic synapse	0	0	9.83835	0	0	0	0	0	0	0	0	0	0	0	0	0	0	0	0	0
	rno05210:Colorectal cancer	0	0	9.65728	0	0	0	0	0	0	0	0	0	0	0	0	0	0	0	0	0
	rno05212:Pancreatic cancer	0	0	9.65728	0	0	0	0	0	0	0	0	0	0	0	0	0	0	0	0	0
	rno04720:Long-term potentiation	0	0	9.54529	0	0	0	0	0	0	0	0	0	0	0	0	0	0	0	0	0
	IPR001841:Zinc finger, RING-type	0	0	9.3464	0	10.9301	0	0	0	0	0	0	0	0	0	9.26842	0	3.60568	0	0	0
	rno04068:FoxO signaling pathway	0	0	9.32733	0	0	0	0	0	0	0	0	0	0	0	0	0	0	0	0	0
	rno05200:Pathways in cancer	0	0	8.76498	0	0	0	0	15.8789	0	0	0	0	0	0	0	0	0	0	0	5.77413
	rno04014:Ras signaling pathway	0	0	8.40849	0	0	0	0	0	0	0	0	0	0	0	0	0	0	0	0	0
	rno04921:Oxytocin signaling pathway	0	0	8.28346	0	0	0	0	0	0	0	0	0	0	0	0	0	0	0	0	0
	Ligase	0	0	8.2694	0	0	0	0	0	0	0	0	0	0	0	0	0	0	0	0	0
	rno04012:ErbB signaling pathway	0	0	7.21448	0	0	0	0	0	0	0	0	0	0	0	0	0	0	0	0	0
	Cytoskeleton	0	0	7.18466	0	0	0	0	0	0	0	0	0	5.48906	4.96847	0	0	0	0	0	0
	rno04912:GnRH signaling pathway	0	0	7.1423	0	0	0	0	0	0	0	0	0	0	0	0	0	0	0	0	0
	rno04713:Circadian entrainment	0	0	6.79624	0	0	0	0	0	0	0	0	0	0	0	0	0	0	0	0	0
	SM00184:RING	0	0	6.56632	0	3.92404	0	0	0	0	0	0	0	0	3.02105	0	0	0	0	0	0
	rno04024:cAMP signaling pathway	0	0	6.11962	0	0	0	0	0	0	0	0	0	0	0	0	0	0	0	0	0
	Zinc-finger	0	0	5.87299	4.51292	8.98061	0	0	9.05184	0	0	0	0	0	4.3516	0	0	7.07384	0	0	3.01156
	rno04750:Inflammatory mediator regulation of TRP channels	0	0	5.72484	0	0	0	0	0	0	0	0	0	0	0	0	0	0	0	0	0
	GTP-binding	0	0	5.67062	0	0	0	0	0	0	0	0	0	0	5.94272	0	9.64585	0	0	0	0
	Zinc	0	0	5.63794	6.49064	8.83392	0	0	8.28411	0	0	0	0	0	8.25831	0	0	4.9087	0	0	4.26667
	IPR017907:Zinc finger, RING-type, conserved site	0	0	5.5881	0	8.69142	0	0	0	0	0	0	0	0	0	0	0	0	0	0	0
	IPR001680:WD40 repeat	0	0	5.48767	0	0	0	0	0	0	0	0	0	0	5.71709	0	0	3.63927	0	0	0
	rno04380:Osteoclast differentiation	0	0	5.04096	0	0	0	0	0	0	0	0	0	0	0	0	0	0	0	0	0
	SM00320:WD40	0	0	4.97904	0	0	0	0	0	0	0	0	0	0	4.78214	0	0	0	0	0	0
	Microtubule	0	0	4.80004	0	12.3479	0	0	0	0	0	0	0	0	4.99552	0	0	0	0	0	0
	IPR017986:WD40-repeat-containing domain	0	0	4.64806	0	0	0	0	0	0	0	0	0	0	4.86125	0	0	0	0	0	0
	rno05161:Hepatitis B	0	0	4.61502	0	0	0	0	0	0	0	0	0	0	0	0	0	0	0	0	0
	IPR015943:WD40/YVTN repeat-like-containing domain	0	0	3.96918	0	5.07423	0	0	0	0	0	0	0	0	4.16729	0	0	3.98192	0	0	0
	IPR007087:Zinc finger, C2H2	0	0	3.92215	0	0	0	0	0	0	0	0	0	0	0	0	0	0	0	0	6.30504
	Endoplasmic reticulum	0	0	3.42792	0	0	0	0	0	0	0	0	0	0	0	0	0	0	0	0	0
	nucleotide phosphate-binding region:GTP	0	0	3.25505	0	0	0	0	0	0	0	0	0	0	0	0	10.8247	0	0	0	0
	Calcium transport	0	0	0	19.2078	0	0	0	0	0	0	0	0	0	0	0	0	0	0	0	0
	RNA-binding	0	0	0	17.22	0	0	0	0	0	0	0	0	0	0	0	0	4.44734	0	0	0
	Ion transport	0	0	0	16.0928	0	0	0	0	0	0	0	0	0	0	0	0	9.03428	0	0	0
	Calcium channel	0	0	0	13.7633	0	0	0	0	0	0	0	0	0	0	0	0	0	0	0	0
	Voltage-gated channel	0	0	0	12.3686	0	0	0	0	0	0	0	0	0	0	0	0	0	0	0	0
	domain:RRM 1	0	0	0	11.2284	0	0	0	0	0	0	0	0	0	0	0	0	7.94832	0	0	0
	domain:RRM 2	0	0	0	11.2284	0	0	0	0	0	0	0	0	0	0	0	0	7.94832	0	0	0
	Transport	0	0	0	8.95761	0	0	0	0	0	0	0	0	0	0	0	11.2296	12.0814	0	0	0
	Ion channel	0	0	0	8.46912	0	0	0	0	0	0	0	0	0	0	0	0	14.3695	0	0	0
	IPR000504:RNA recognition motif domain	0	0	0	7.10814	0	0	0	0	0	0	0	0	0	0	0	0	5.11416	0	0	0
	Calcium	0	0	0	6.73299	0	0	0	0	0	0	0	0	0	0	0	0	0	0	0	0
	SM00360:RRM	0	0	0	6.62392	0	0	0	0	0	0	0	0	0	0	0	0	4.68673	0	0	0
	IPR012677:Nucleotide-binding, alpha-beta plait	0	0	0	5.65871	0	0	0	0	0	0	0	0	0	0	0	0	3.63927	0	0	0
	IPR013087:Zinc finger C2H2-type/integrase DNA-binding domain	0	0	0	3.41893	0	0	0	0	0	0	0	0	3.49908	0	0	0	0	0	0	8.30812
	IPR002110:Ankyrin repeat	0	0	0	3.27297	0	0	0	0	0	0	0	0	0	0	10.2776	0	0	0	0	0
	Metal-binding	0	0	0	3.21623	7.72017	0	5.02571	4.58097	0	0	0	0	0	8.46301	0	0	8.648	0	0	0
	IPR020683:Ankyrin repeat-containing domain	0	0	0	3.06947	0	0	0	0	0	0	0	0	0	0	9.96292	0	0	0	0	0
	IPR018957:Zinc finger, C3HC4 RING-type	0	0	0	0	16.6457	0	0	0	0	0	0	0	0	0	0	0	0	0	0	0
	IPR013098:Immunoglobulin I-set	0	0	0	0	14.5656	0	0	0	0	0	0	0	0	0	0	0	0	0	0	0
	Synaptosome	0	0	0	0	10.9079	0	0	0	0	0	0	0	0	0	0	0	0	0	0	0
	SH2 domain	0	0	0	0	9.43922	0	0	0	0	0	0	0	0	0	0	0	0	0	0	0
	NADP	0	0	0	0	9.31488	0	0	0	0	0	0	0	0	0	0	0	0	0	0	0
	IPR003598:Immunoglobulin subtype 2	0	0	0	0	8.64788	0	0	0	0	0	0	0	0	3.3514	0	0	0	0	0	0
	IPR016130:Protein-tyrosine phosphatase, active site	0	0	0	0	8.4309	0	0	0	0	0	0	0	0	0	0	0	11.2418	0	0	0
	SM00409:IG	0	0	0	0	8.39297	3.85941	0	0	0	0	0	0	0	0	0	0	0	0	0	0
	IPR000387:Protein-tyrosine/Dual specificity phosphatase	0	0	0	0	7.51045	0	0	0	0	0	0	0	0	0	0	0	15.825	0	0	0
	domain:PH	0	0	0	0	7.02274	0	0	0	0	0	0	0	0	0	0	0	4.87346	0	0	0
	SM00408:IGc2	0	0	0	0	6.42605	0	0	0	0	0	0	0	0	0	0	0	0	0	0	0
	IPR000980:SH2 domain	0	0	0	0	5.67589	0	0	0	0	0	0	0	0	0	0	0	0	0	0	0
	SM00252:SH2	0	0	0	0	4.89829	0	0	0	0	0	0	0	0	0	0	0	0	0	0	0
	Oxidoreductase	0	0	0	0	3.61319	0	7.2447	0	0	0	0	0	0	0	0	0	0	0	0	0
	EGF-like domain	0	0	0	0	3.61045	0	0	0	0	0	0	0	0	0	0	0	4.37627	0	0	6.25153
	IPR013032:EGF-like, conserved site	0	0	0	0	3.055	0	0	0	0	0	0	0	0	0	0	0	10.0935	0	0	5.4138
	compositionally biased region:Poly-Pro	0	0	0	0	0	13.7236	0	0	0	0	0	0	0	0	0	0	0	0	0	0
	Methylation	0	0	0	0	0	11.6142	0	0	0	0	0	0	0	0	0	0	0	0	0	0
	Alternative splicing	0	0	0	0	0	6.01651	0	0	0	0	0	0	0	0	0	0	0	0	0	0
	splice variant	0	0	0	0	0	4.58557	0	0	0	0	0	0	3.9226	0	0	0	0	0	0	0
	IPR002401:Cytochrome P450, E-class, group I	0	0	0	0	0	0	17.2515	0	0	0	0	0	0	0	0	0	0	0	0	0
	IPR017972:Cytochrome P450, conserved site	0	0	0	0	0	0	15.6364	0	0	0	0	0	0	0	0	0	0	0	0	0
	IPR001128:Cytochrome P450	0	0	0	0	0	0	14.9886	0	0	0	0	0	0	0	0	0	0	0	0	0
	Monooxygenase	0	0	0	0	0	0	13.5707	0	0	0	0	0	0	0	0	0	0	0	0	0
	metal ion-binding site:Iron (heme axial ligand)	0	0	0	0	0	0	13.4287	0	0	0	0	0	0	0	0	0	0	0	0	0
	Secondary metabolites biosynthesis, transport, and catabolism	0	0	0	0	0	0	12.7677	0	0	0	0	0	0	0	0	0	0	0	0	0
	Iron	0	0	0	0	0	0	12.6701	0	0	0	0	0	0	0	0	0	0	0	0	0
	Heme	0	0	0	0	0	0	11.3482	0	0	0	0	0	0	0	0	0	0	0	0	0
	Coiled coil	0	0	0	0	0	0	0	4.20609	0	0	0	0	0	0	0	0	0	0	0	0
	Activator	0	0	0	0	0	0	0	0	0	0	0	0	4.25849	9.65715	0	0	0	0	0	0
	active site:Phosphocysteine intermediate	0	0	0	0	0	0	0	0	0	0	0	0	0	0	0	0	10.2331	0	0	0
	ANK repeat	0	0	0	0	0	0	0	0	0	0	0	0	0	0	10.2483	0	0	0	0	0
	Cell membrane	0	0	0	0	0	0	0	0	0	0	3.18494	0	0	0	4.22319	3.08165	0	0	0	0
	Cell projection	0	0	0	0	0	0	0	0	0	0	0	0	9.11557	0	0	0	0	0	0	0
	Chloride	0	0	0	0	0	0	0	0	0	0	0	0	0	0	0	0	15.6537	0	0	0
	Chloride channel	0	0	0	0	0	0	0	0	0	0	0	0	0	0	0	0	18.7486	0	0	0
	Cilium	0	0	0	0	0	0	0	0	0	0	0	0	11.337	0	0	0	0	0	0	0
	compositionally biased region:Cys-rich	0	0	0	0	0	0	0	0	0	0	0	0	0	0	21.502	0	0	0	0	0
	compositionally biased region:Gly-rich	0	0	0	0	0	0	0	0	0	0	0	0	0	0	0	0	25.0695	0	0	0
	compositionally biased region:Pro-rich	0	0	0	0	0	0	0	0	0	0	0	0	0	0	0	0	0	0	0	7.68795
	Cytoplasmic vesicle	0	0	0	0	0	0	0	0	0	0	0	0	0	4.72593	0	0	0	0	0	0
	Developmental protein	0	0	0	0	0	0	0	0	0	0	0	0	0	0	0	0	0	0	0	17.2679
	DNA-directed RNA polymerase	0	0	0	0	0	0	0	0	0	0	0	0	0	0	0	0	15.7783	0	0	0
	domain:SH3	0	0	0	0	0	0	0	0	0	0	0	0	0	0	0	0	11.3929	0	0	0
	Golgi apparatus	0	0	0	0	0	0	0	0	0	0	0	0	0	0	0	11.0318	0	0	0	0
	GTPase activation	0	0	0	0	0	0	0	0	0	0	0	0	0	9.87878	0	0	0	0	0	0
	Homeobox	0	0	0	0	0	0	0	0	0	0	0	0	0	0	0	0	0	0	0	3.96808
	IPR000008:C2 calcium-dependent membrane targeting	0	0	0	0	0	0	0	0	0	0	0	0	0	0	0	0	12.8714	0	0	0
	IPR000152:EGF-type aspartate/asparagine hydroxylation site	0	0	0	0	0	0	0	0	0	0	0	0	0	0	0	0	9.04873	0	0	0
	IPR000340:Dual specificity phosphatase, catalytic domain	0	0	0	0	0	0	0	0	0	0	0	0	0	0	0	0	16.9463	0	0	0
	IPR000742:Epidermal growth factor-like domain	0	0	0	0	0	0	0	0	0	0	0	0	0	0	0	0	12.0633	0	0	4.61765
	IPR001356:Homeodomain	0	0	0	0	0	0	0	0	0	0	0	0	0	0	0	0	0	0	0	3.79533
	IPR001496:SOCS protein, C-terminal	0	0	0	0	0	0	0	0	0	0	0	0	0	0	0	0	10.6522	0	0	0
	IPR001590:Peptidase M12B, ADAM/reprolysin	0	0	0	0	0	0	0	0	0	0	0	0	0	23.2618	0	0	0	0	0	0
	IPR001762:Blood coagulation inhibitor, Disintegrin	0	0	0	0	0	0	0	0	0	0	0	0	0	17.4035	0	0	0	0	0	0
	IPR001791:Laminin G domain	0	0	0	0	0	0	0	0	0	0	0	0	0	0	0	0	8.00678	0	0	0
	IPR001881:EGF-like calcium-binding	0	0	0	0	0	0	0	0	0	0	0	0	0	0	0	0	3.33486	0	0	8.2869
	IPR002126:Cadherin	0	0	0	0	0	0	0	0	0	0	0	0	0	0	0	0	0	0	0	8.7004
	IPR002870:Peptidase M12B, propeptide	0	0	0	0	0	0	0	0	0	0	0	0	0	14.1229	0	0	0	0	0	0
	IPR003593:AAA+ ATPase domain	0	0	0	0	0	0	0	0	0	0	0	0	0	0	0	0	5.73735	0	0	0
	IPR003595:Protein-tyrosine phosphatase, catalytic	0	0	0	0	0	0	0	0	0	0	0	0	0	0	0	0	7.09626	0	0	0
	IPR006652:Kelch repeat type 1	0	0	0	0	0	0	0	0	0	0	0	0	0	12.0159	0	0	0	0	0	0
	IPR009030:Insulin-like growth factor binding protein, N-terminal	0	0	0	0	0	0	0	0	0	0	0	0	0	0	0	0	6.40268	0	0	0
	IPR011511:Variant SH3	0	0	0	0	0	0	0	0	0	0	0	0	0	0	0	0	7.88389	0	0	0
	IPR013320:Concanavalin A-like lectin/glucanase, subgroup	0	0	0	0	0	0	0	0	0	0	0	0	0	0	0	0	6.1435	0	0	0
	IPR015919:Cadherin-like	0	0	0	0	0	0	0	0	0	0	0	0	0	0	0	0	0	0	0	8.57909
	IPR018097:EGF-like calcium-binding, conserved site	0	0	0	0	0	0	0	0	0	0	0	0	0	0	0	0	4.65342	0	0	0
	IPR020422:Dual specificity phosphatase, subgroup, catalytic domain	0	0	0	0	0	0	0	0	0	0	0	0	0	0	0	0	18.9198	0	0	0
	IPR024079:Metallopeptidase, catalytic domain	0	0	0	0	0	0	0	0	0	0	0	0	0	16.1022	0	0	0	0	0	0
	IPR024950:Dual specificity phosphatase	0	0	0	0	0	0	0	0	0	0	0	0	0	0	0	0	11.7159	0	0	0
	Isopeptide bond	0	0	0	0	0	0	0	0	0	0	0	0	0	9.36299	0	0	0	0	0	0
	Lipid biosynthesis	0	0	0	0	0	0	0	0	0	0	0	0	0	0	0	0	0	0	0	8.81571
	Lipid metabolism	0	0	0	0	0	0	0	0	0	0	0	0	0	0	0	0	0	0	0	15.7227
	Membrane	0	0	0	0	0	0	0	0	4.52291	3.13148	0	4.01546	0	0	0	0	0	0	0	0
	Metalloprotease	0	0	0	0	0	0	0	0	0	0	0	0	0	8.21285	0	0	0	0	0	0
	mutagenesis site	0	0	0	0	0	0	0	0	0	0	0	0	0	5.75653	0	0	0	0	0	0
	Neurogenesis	0	0	0	0	0	0	0	0	0	0	0	0	0	0	13.4909	0	0	0	0	0
	Phospholipid biosynthesis	0	0	0	0	0	0	0	0	0	0	0	0	0	0	0	0	0	0	0	18.5133
	Phospholipid metabolism	0	0	0	0	0	0	0	0	0	0	0	0	0	0	0	0	0	0	0	18.0253
	Phosphoprotein	0	0	0	0	0	0	0	0	0	0	0	0	0	0	0	0	0	0	8.29859	0
	Protein phosphatase	0	0	0	0	0	0	0	0	0	0	0	0	0	0	0	0	14.7701	0	0	0
	Protein transport	0	0	0	0	0	0	0	0	0	0	0	0	0	0	0	13.7194	0	0	0	0
	repeat:LRR 1	0	0	0	0	0	0	0	0	0	0	0	0	0	0	0	0	0	0	0	9.72735
	repeat:LRR 10	0	0	0	0	0	0	0	0	0	0	0	0	0	0	0	0	0	0	0	16.3545
	repeat:LRR 11	0	0	0	0	0	0	0	0	0	0	0	0	0	0	0	0	0	0	0	17.8092
	repeat:LRR 2	0	0	0	0	0	0	0	0	0	0	0	0	0	0	0	0	0	0	0	9.72735
	repeat:LRR 3	0	0	0	0	0	0	0	0	0	0	0	0	0	0	0	0	0	0	0	10.3401
	repeat:LRR 4	0	0	0	0	0	0	0	0	0	0	0	0	0	0	0	0	0	0	0	10.9183
	repeat:LRR 5	0	0	0	0	0	0	0	0	0	0	0	0	0	0	0	0	0	0	0	11.7809
	repeat:LRR 6	0	0	0	0	0	0	0	0	0	0	0	0	0	0	0	0	0	0	0	12.0156
	repeat:LRR 7	0	0	0	0	0	0	0	0	0	0	0	0	0	0	0	0	0	0	0	13.7792
	repeat:LRR 8	0	0	0	0	0	0	0	0	0	0	0	0	0	0	0	0	0	0	0	15.3269
	repeat:LRR 9	0	0	0	0	0	0	0	0	0	0	0	0	0	0	0	0	0	0	0	16.1372
	rno00230:Purine metabolism	0	0	0	0	0	0	0	0	0	0	0	0	0	0	0	0	21.1714	0	0	0
	rno00240:Pyrimidine metabolism	0	0	0	0	0	0	0	0	0	0	0	0	0	0	0	0	27.5131	0	0	0
	rno03020:RNA polymerase	0	0	0	0	0	0	0	0	0	0	0	0	0	0	0	0	12.1938	0	0	0
	rno04080:Neuroactive ligand-receptor interaction	0	0	0	0	0	0	0	0	0	0	0	0	0	0	0	0	5.1948	0	0	0
	rno04120:Ubiquitin mediated proteolysis	0	0	0	0	0	0	0	0	0	0	0	0	0	0	0	0	5.92395	0	0	0
	rno04390:Hippo signaling pathway	0	0	0	0	0	0	0	0	0	0	0	0	0	0	0	0	0	0	0	8.20006
	rno04514:Cell adhesion molecules (CAMs)	0	0	0	0	0	0	0	0	0	0	0	0	13.782	0	0	0	0	0	0	0
	rno05033:Nicotine addiction	0	0	0	0	0	0	0	0	0	0	0	0	0	0	0	0	10.5036	0	0	0
	rno05166:HTLV-I infection	0	0	0	0	0	0	0	0	0	0	0	0	0	0	0	0	3.08212	0	0	0
	rno05410:Hypertrophic cardiomyopathy (HCM)	0	0	0	0	0	0	0	0	0	0	0	0	0	0	0	0	11.055	0	0	0
	rno05412:Arrhythmogenic right ventricular cardiomyopathy (ARVC)	0	0	0	0	0	0	0	0	0	0	0	0	0	0	0	0	6.89256	0	0	0
	rno05414:Dilated cardiomyopathy	0	0	0	0	0	0	0	0	0	0	0	0	0	0	0	0	10.5631	0	0	0
	Secreted	0	0	0	0	0	0	0	0	0	0	0	0	0	0	0	0	0	0	0	6.67904
	SM00050:DISIN	0	0	0	0	0	0	0	0	0	0	0	0	0	16.3901	0	0	0	0	0	0
	SM00112:CA	0	0	0	0	0	0	0	0	0	0	0	0	0	0	0	0	0	0	0	7.67344
	SM00179:EGF_CA	0	0	0	0	0	0	0	0	0	0	0	0	0	0	0	0	0	0	0	7.099
	SM00181:EGF	0	0	0	0	0	0	0	0	0	0	0	0	0	0	0	0	10.0134	0	0	4.959
	SM00195:DSPc	0	0	0	0	0	0	0	0	0	0	0	0	0	0	0	0	17.7102	0	0	0
	SM00239:C2	0	0	0	0	0	0	0	0	0	0	0	0	0	0	0	0	14.6997	0	0	0
	SM00248:ANK	0	0	0	0	0	0	0	0	0	0	0	0	0	0	8.71781	0	0	0	0	0
	SM00253:SOCS	0	0	0	0	0	0	0	0	0	0	0	0	0	0	0	0	14.4404	0	0	0
	SM00282:LamG	0	0	0	0	0	0	0	0	0	0	0	0	0	0	0	0	9.49871	0	0	0
	SM00355:ZnF_C2H2	0	0	0	0	0	0	0	0	0	0	0	0	0	0	0	0	0	0	0	5.07605
	SM00382:AAA	0	0	0	0	0	0	0	0	0	0	0	0	0	0	0	0	4.91902	0	0	0
	SM00389:HOX	0	0	0	0	0	0	0	0	0	0	0	0	0	0	0	0	0	0	0	3.01633
	SM00404:PTPc_motif	0	0	0	0	0	0	0	0	0	0	0	0	0	0	0	0	6.40496	0	0	0
	SM00406:IGv	0	0	0	0	0	0	0	0	0	0	0	0	0	0	0	0	3.49795	0	0	0
	SM00612:Kelch	0	0	0	0	0	0	0	0	0	0	0	0	0	11.8814	0	0	0	0	0	0
	SM00969:SM00969	0	0	0	0	0	0	0	0	0	0	0	0	0	0	0	0	10.0666	0	0	0
	Transmembrane	0	0	0	0	0	0	0	0	0	4.60251	0	5.14704	0	0	0	0	0	0	0	0
	Transmembrane helix	0	0	0	0	0	0	0	0	0	4.64441	0	3.51384	0	0	0	0	0	0	0	0
	Ubl conjugation pathway	0	0	0	0	0	0	0	0	0	0	0	0	0	0	0	0	5.39376	0	0	0
	WD repeat	0	0	0	0	0	0	0	0	0	0	0	0	0	6.5754	0	0	3.12442	0	0	0
	Wnt signaling pathway	0	0	0	0	0	0	0	0	0	0	0	0	0	0	0	0	8.86677	0	0	0
